# Supplementary material for: Favipiravir—Tautomeric and Complexation Properties in Solution
Source: Pharmaceuticals (Basel). 2022 Dec 28;16(1):45. doi: 10.3390/ph16010045 (PMC9864296; doi:10.3390/ph16010045)
Supplement: Supplementary file 1 [file pharmaceuticals-16-00045-s001.zip]

Archive with 1 entries (1 files):
- pharmaceuticals-2049512-supplementary.pdf
